# Supplementary material for: Collagen Family and Other Matrix Remodeling Proteins Identified by Bioinformatics Analysis as Hub Genes Involved in Gastric Cancer Progression and Prognosis
Source: Int J Mol Sci. 2022 Mar 16;23(6):3214. doi: 10.3390/ijms23063214 (PMC8950589; doi:10.3390/ijms23063214)
Supplement: Supplementary file 1 [file ijms-23-03214-s001.zip › ijms-1629527-supplementary/Table S1.xlsx]

## Sheet: S1 table
	CTHRC1		BGN		FAP		THBS2		COL12A1		COL5A2		SULF1		COL10A1		SPP1
	R	P value	R	P value	R	P value	R	P value	R	P value	R	P value	R	P value	R	P value	R	P value
B cell memory_CIBERSORT	-0.139	0.00682	0.025	0.622	-0.093	0.0705	-0.061	0.239	-0.084	0.103	-0.134	0.00888	-0.095	0.064	-0.14	0.00645	-0.136	0.00808
B cell naive_CIBERSORT	-0.043	0.406	-0.003	0.956	-0.038	0.465	-0.002	0.964	-0.023	0.653	-0.03	0.567	-0.016	0.759	-0.028	0.583	-0.123	0.0163
T cell CD8+_CIBERSORT	-0.042	0.415	0.019	0.715	-0.053	0.3	-0.04	0.435	-0.172	0.000798	-0.189	0.000207	-0.02	0.701	-0.005	0.926	-0.254	5.64e-07
T cell CD4+ Th1_XCELL	-0.134	0.00886	-0.23	5.81e-06	-0.237	3.2e-06	-0.26	2.86e-07	-0.316	3.08e-10	-0.277	4.44e-08	-0.234	4.15e-06	-0.121	0.0189	0.011	0.834
T cell CD4+ Th2_XCELL	0.006	0.902	-0.191	0.000181	0.037	0.479	-0.076	0.142	-0.071	0.168	-0.02	0.705	0.029	0.568	-0.019	0.715	0.054	0.293
T cell regulatory (Tregs)_CIBERSORT	-0.177	0.000541	-0.177	0.000541	-0.253	5.93e-07	-0.186	0.000263	-0.239	2.59e-06	0.069	0.404	-0.23	6.17e-06	-0.15	0.00347	-0.282	2.25e-08
NK cell activated_CIBERSORT	0.064	0.211	0.06	0.245	0.015	0.767	-0.008	0.884	-0.067	0.196	-0.066	0.2	0.05	0.328	0.112	0.0293	-0.05	0.334
Macrophage M1_CIBERSORT	0.197	0.000113	0.126	0.0141	0.19	0.000206	0.143	0.00538	0.036	0.486	0.116	0.0244	0.198	0.000104	-0.139	0.0942	0.12	0.0197
Macrophage M2_CIBERSORT	0.339	1.16e-11	0.31	6.63e-10	0.367	1.63e-13	0.352	1.61e-12	0.255	4.82e-07	0.292	7.24e-09	0.345	5.29e-12	0.448	1.31e-08	0.331	3.94e-11
Neutrophil_CIBERSORT	0.048	0.356	-0.083	0.105	0.062	0.226	0.028	0.582	0.146	0.00432	0.149	0.00354	0.025	0.623	0.024	0.64	0.223	1.13e-05
Myeloid dendritic cell activated_CIBERSORT	-0.178	0.000509	-0.213	2.92e-05	-0.179	0.000467	-0.227	8.06e-06	-0.033	0.523	-0.122	0.0175	-0.193	0.000159	-0.18	0.000419	-0.022	0.796
Myeloid dendritic cell resting_CIBERSORT	0.091	0.0757	0.072	0.163	0.119	0.0203	0.108	0.0349	0.047	0.362	0.08	0.12	0.143	0.00533	0.094	0.0672	0.154	0.0618
